# Supplementary material for: Metabolomics by UHPLC-Q-TOF Reveals Host Tree-Dependent Phytochemical Variation in Viscum album L
Source: Plants (Basel). 2021 Aug 20;10(8):1726. doi: 10.3390/plants10081726 (PMC8399568; doi:10.3390/plants10081726)
Supplement: Supplementary file 1 [file plants-10-01726-s001.zip]

Archive with 1 entries (1 files):
- plants-1315229-supplementary.pdf
